# Supplementary material for: Anenteotermescherubimi sp. n., a tiny dehiscent termite from Central Africa (Termitidae: Apicotermitinae)
Source: Zookeys. 2018 Oct 29;(793):53–62. doi: 10.3897/zookeys.793.28342 (PMC6218532; doi:10.3897/zookeys.793.28342)
Supplement: XML Treatment for Anenteotermes cherubimi [file zookeys.793.28342-treatment1.xml]

<!DOCTYPE tp:taxon-treatment
  PUBLIC "-//TaxonX//DTD Taxonomic Treatment Publishing DTD v0 20100105//EN" "tax-treatment-NSO.dtd">
<tp:taxon-treatment xmlns:tp="http://www.plazi.org/taxpub"><tp:treatment-meta><kwd-group><label>Taxon classification</label><kwd><named-content xmlns:xlink="http://www.w3.org/1999/xlink" content-type="kingdom">Animalia</named-content></kwd><kwd><named-content xmlns:xlink="http://www.w3.org/1999/xlink" content-type="order">Blattodea</named-content></kwd><kwd><named-content xmlns:xlink="http://www.w3.org/1999/xlink" content-type="family">Termitidae</named-content></kwd></kwd-group><mixed-citation publication-type="journal"><person-group><name><surname>Scheffrahn</surname><given-names>Rudolf H.</given-names></name><name><surname>Roisin</surname><given-names>Yves</given-names></name></person-group><article-title><italic><tp:taxon-name><tp:taxon-name-part taxon-name-part-type="genus" reg="Anenteotermes">Anenteotermes</tp:taxon-name-part><tp:taxon-name-part taxon-name-part-type="species" reg="cherubimi">cherubimi</tp:taxon-name-part></tp:taxon-name></italic> sp. n., a tiny dehiscent termite from Central Africa (<tp:taxon-name><tp:taxon-name-part taxon-name-part-type="family">Termitidae</tp:taxon-name-part></tp:taxon-name>: <tp:taxon-name><tp:taxon-name-part taxon-name-part-type="subfamily">Apicotermitinae</tp:taxon-name-part></tp:taxon-name>)</article-title><source>Zookeys</source><day>29</day><month>10</month><year>2018</year><volume>2018</volume><issue>793</issue><fpage>53</fpage><lpage>62</lpage><pub-id pub-id-type="doi">10.3897/zookeys.793.28342</pub-id></mixed-citation></tp:treatment-meta><tp:nomenclature><tp:taxon-name>
            <tp:taxon-name-part taxon-name-part-type="genus" reg="Anenteotermes">Anenteotermes</tp:taxon-name-part>
            <tp:taxon-name-part taxon-name-part-type="species" reg="cherubimi">cherubimi</tp:taxon-name-part>
            <object-id xmlns:xlink="http://www.w3.org/1999/xlink" content-type="zoobank" xlink:type="simple">http://zoobank.org/12A5A940-6CDB-4B64-A710-C3B3B82CD832</object-id>
          </tp:taxon-name><tp:taxon-authority>Scheffrahn</tp:taxon-authority><tp:taxon-status xmlns:xlink="http://www.w3.org/1999/xlink" xlink:type="simple">sp. n.</tp:taxon-status><xref ref-type="fig" rid="F1">Figures 1</xref><xref ref-type="fig" rid="F2">, 2</xref><xref ref-type="fig" rid="F3">, 3</xref><xref ref-type="fig" rid="F4">, 4</xref><xref ref-type="fig" rid="F5">, 5</xref></tp:nomenclature><tp:treatment-sec sec-type="material" id="SECID0EUCAC"><title>Material.</title><p><bold>Holotype.</bold> Worker from colony UF no. AFR1508. University of Florida Termite Collection, Fort Lauderdale Research and Education Center, Davie, Florida. <bold>Paratypes</bold>. CAMEROON: Ebogo, slope above Nyong River (<named-content xmlns:xlink="http://www.w3.org/1999/xlink" content-type="dwc:verbatimCoordinates" xlink:type="simple"><named-content content-type="geo-json" specific-use="{&#34;type&#34;:&#34;Point&#34;,&#34;coordinates&#34;:[11.466000,3.386000]}" id="NCID0EBDAC" xlink:type="simple">3.386, 11.466</named-content></named-content>), 667 m elev., 23NOV2011, col. J. Křeček, AFR1282, two workers in capped plastic vial and approx. 25 workers desiccated in broken glass vial collected with <italic><tp:taxon-name><tp:taxon-name-part taxon-name-part-type="genus" reg="Orthotermes">Orthotermes</tp:taxon-name-part></tp:taxon-name></italic> sp. CAMEROON: Ebogo II (<named-content xmlns:xlink="http://www.w3.org/1999/xlink" content-type="dwc:verbatimCoordinates" xlink:type="simple"><named-content content-type="geo-json" specific-use="{&#34;type&#34;:&#34;Point&#34;,&#34;coordinates&#34;:[11.682000,3.386000]}" id="NCID0EQDAC" xlink:type="simple">3.386, 11.682</named-content></named-content>), 660 m elev., 10DEC2011, col. J. Šobotník, AFR1810, 4 workers, larvae. CONGO (Republic of): Mokabi SA (Groupe Rougier) logging concession (<named-content xmlns:xlink="http://www.w3.org/1999/xlink" content-type="dwc:verbatimCoordinates" xlink:type="simple"><named-content content-type="geo-json" specific-use="{&#34;type&#34;:&#34;Point&#34;,&#34;coordinates&#34;:[16.963770,3.146580]}" id="NCID0EYDAC" xlink:type="simple">3.14658, 16.96377</named-content></named-content>), 527 m elev., 8DEC2017, col. Y. Roisin, Accession no. CGO060, 7 male imagos and 11 workers in soil at base of tree in rainforest.</p></tp:treatment-sec><tp:treatment-sec sec-type="type locality" id="SECID0E4DAC"><title>Type locality.</title><p>CAMEROON: Korup National Park (<named-content xmlns:xlink="http://www.w3.org/1999/xlink" content-type="dwc:verbatimCoordinates" xlink:type="simple"><named-content content-type="geo-json" specific-use="{&#34;type&#34;:&#34;Point&#34;,&#34;coordinates&#34;:[8.863500,5.004500]}" id="NCID0EGEAC" xlink:type="simple">5.0045, 8.8635</named-content></named-content>), 109 m elev., 5DEC2011, col. J. Křeček, UF no. AFR1508, 53 workers collected under stone.</p></tp:treatment-sec><tp:treatment-sec sec-type="description" id="SECID0ELEAC"><title>Description of worker</title><p>(Figs <xref ref-type="fig" rid="F1">1</xref>–<xref ref-type="fig" rid="F4">4</xref>, Table <xref ref-type="table" rid="T1">1</xref>). Monomorphic, very small, approx. 2 mm. Head capsule yellowish, covered with approximately 100 setae of varying length (Figure <xref ref-type="fig" rid="F1">1A, B</xref>). Postclypeus moderately inflated, fontanelle indiscernible. Anterior margin of abdomen, in lateral view, raised vertically above metanotum and marked at apex by dehiscence line (Figure <xref ref-type="fig" rid="F2">2 A-C</xref>). Antennae with 13 articles; 23=4=56. Left mandible with apical and first marginal teeth well separated, long, and projecting well beyond line formed by third marginal tooth and molar prominence. A subsidiary (fourth) marginal tooth visible above molar prominence in dorsal (Figure <xref ref-type="fig" rid="F1">1C</xref>) views. Right mandible with apical tooth much longer than first marginal; third marginal nearly symmetrical. Fore-tibia moderately inflated; width:length ratio 0.32. Mesenteric tongue long and tubular forming long mixed segment (Figure <xref ref-type="fig" rid="F1">1D</xref>). P1 bridged to P3 through a broadly conical EV seating resembling a sunflower receptacle (Figure <xref ref-type="fig" rid="F3">3 A–C</xref>). Enteric valve cuticle consists of six cushions of unequal size (Figure <xref ref-type="fig" rid="F4">4</xref>). The largest two cushions comprise a soft basal part covered with fringed scales and 5–6 narrow spines, and bear sclerotized extensions that broaden into wing-like paddles; margins finely pectinate (40–70 compound spines per extension) and approx. a dozen more separated spines in interior of extension (Figure <xref ref-type="fig" rid="F4">4</xref>). Other cushions soft and scaly, without spines. Middle one, situated between the largest cushions, approx. half their size. Two cushions lateral to the major ones small, approx. half smaller than the middle one. Cushion opposite to the middle one approx. the same length as it, narrower. Soft cushions anchored in their seating and seating lumen filled with bacterial slime; extensions penetrate to middle of P3 lumen (Figure <xref ref-type="fig" rid="F3">3C</xref>).</p><fig id="F1" position="float" orientation="portrait"><label>Figure 1.</label><caption><p>Worker of <italic><tp:taxon-name><tp:taxon-name-part taxon-name-part-type="genus" reg="Anenteotermes">Anenteotermes</tp:taxon-name-part><tp:taxon-name-part taxon-name-part-type="species" reg="cherubimi">cherubimi</tp:taxon-name-part></tp:taxon-name></italic> sp. n. <bold>A</bold> dorsal <bold>B</bold> lateral view of head and prothorax <bold>C</bold> mandibles.</p></caption><graphic xmlns:xlink="http://www.w3.org/1999/xlink" xlink:href="zookeys-793-053-g001.jpg" position="float" orientation="portrait" xlink:type="simple" id="oo_238626.jpg"/></fig><fig id="F2" position="float" orientation="portrait"><label>Figure 2.</label><caption><p>Worker of <italic><tp:taxon-name><tp:taxon-name-part taxon-name-part-type="genus" reg="Anenteotermes">Anenteotermes</tp:taxon-name-part><tp:taxon-name-part taxon-name-part-type="species" reg="cherubimi">cherubimi</tp:taxon-name-part></tp:taxon-name></italic> sp. n. <bold>A</bold> Gut contents expelled after tear of dehiscence line. Dehiscence line slightly open in lateral <bold>B</bold> and dorsal <bold>C</bold> views.</p></caption><graphic xmlns:xlink="http://www.w3.org/1999/xlink" xlink:href="zookeys-793-053-g002.jpg" position="float" orientation="portrait" xlink:type="simple" id="oo_238627.jpg"/></fig><fig id="F3" position="float" orientation="portrait"><label>Figure 3.</label><caption><p>Gut of <italic><tp:taxon-name><tp:taxon-name-part taxon-name-part-type="genus" reg="Anenteotermes">Anenteotermes</tp:taxon-name-part><tp:taxon-name-part taxon-name-part-type="species" reg="cherubimi">cherubimi</tp:taxon-name-part></tp:taxon-name></italic> sp. n. worker. <bold>A</bold> dorsal <bold>B</bold> right with area near mixed segment and mesenteric tongue (MT) torn (see Figure <bold>1D</bold>) <bold>C</bold> ventral with position of enteric valve armature (<abbrev xmlns:xlink="http://www.w3.org/1999/xlink" xlink:title="enteric valve armature" xlink:type="simple">EVA</abbrev>) and enteric valve seating (EVS) drawing superimposed to scale <bold>D</bold> left views. Abbreviations: C = crop, LD = dehiscence line; M = mesenteron; P1, P3, P4, and P5 = proctodeal segments.</p></caption><graphic xmlns:xlink="http://www.w3.org/1999/xlink" xlink:href="zookeys-793-053-g003.jpg" position="float" orientation="portrait" xlink:type="simple" id="oo_238628.jpg"/></fig><fig id="F4" position="float" orientation="portrait"><label>Figure 4.</label><caption><p>Enteric valve armature of <italic><tp:taxon-name><tp:taxon-name-part taxon-name-part-type="genus" reg="Anenteotermes">Anenteotermes</tp:taxon-name-part><tp:taxon-name-part taxon-name-part-type="species" reg="cherubimi">cherubimi</tp:taxon-name-part></tp:taxon-name></italic> sp. n. worker. Top: paddles folded (see Figure <bold>3C</bold>); bottom: paddles fully extended.</p></caption><graphic xmlns:xlink="http://www.w3.org/1999/xlink" xlink:href="zookeys-793-053-g004.jpg" position="float" orientation="portrait" xlink:type="simple" id="oo_238630.jpg"/></fig><table-wrap id="T1" position="float" orientation="portrait"><label>Table 1.</label><caption><p>Measurements (in mm) of <italic><tp:taxon-name><tp:taxon-name-part taxon-name-part-type="genus" reg="Anenteotermes">Anenteotermes</tp:taxon-name-part><tp:taxon-name-part taxon-name-part-type="species" reg="cherubimi">cherubimi</tp:taxon-name-part></tp:taxon-name></italic> workers (n = 18 from 4 colonies).</p></caption><table id="TID0EVGAC" rules="all"><tbody><tr><th rowspan="1" colspan="1">Measurement</th><th rowspan="1" colspan="1">mean</th><th rowspan="1" colspan="1">SD</th></tr><tr><td rowspan="1" colspan="1">Head length with postclypeus</td><td rowspan="1" colspan="1">0.482</td><td rowspan="1" colspan="1">0.019</td></tr><tr><td rowspan="1" colspan="1">Head width</td><td rowspan="1" colspan="1">0.493</td><td rowspan="1" colspan="1">0.015</td></tr><tr><td rowspan="1" colspan="1">Postclypeus length</td><td rowspan="1" colspan="1">0.120</td><td rowspan="1" colspan="1">0.007</td></tr><tr><td rowspan="1" colspan="1">Pronotum width</td><td rowspan="1" colspan="1">0.299</td><td rowspan="1" colspan="1">0.016</td></tr><tr><td rowspan="1" colspan="1">Hind tibia length</td><td rowspan="1" colspan="1">0.366</td><td rowspan="1" colspan="1">0.009</td></tr><tr><td rowspan="1" colspan="1">Fore-tibia length</td><td rowspan="1" colspan="1">0.333</td><td rowspan="1" colspan="1">0.015</td></tr><tr><td rowspan="1" colspan="1">Fore-tibia width</td><td rowspan="1" colspan="1">0.106</td><td rowspan="1" colspan="1">0.010</td></tr><tr><td rowspan="1" colspan="1">Fore-tibia width/length</td><td rowspan="1" colspan="1">0.320</td><td rowspan="1" colspan="1">0.033</td></tr><tr><td rowspan="1" colspan="1">Total length</td><td rowspan="1" colspan="1">2.17</td><td rowspan="1" colspan="1">0.23</td></tr></tbody></table></table-wrap></tp:treatment-sec><tp:treatment-sec sec-type="description" id="SECID0ERNAC"><title>Description of imago.</title><p>(male) (Figure <xref ref-type="fig" rid="F5">5</xref>, Table <xref ref-type="table" rid="T2">2</xref>). Tiny, 7 mm. Head with vertex and frons sepia brown, postclypeus slightly lighter. Genae and labrum light brown. Fontanelle ovoid, hyaline. Eyes dark sepia brown. Pronotum lighter than head capsule. Meso- and metanotum slightly lighter than pronotum, with hind margins tinged with yellow. Abdominal tergites and sternites light brown, sternites paler in middle. Wing membrane light brown, with darker veins. Legs light brown. Head capsule rounded posteriorly. Eyes of medium size, protruding. Ocelli elliptical, close to eyes. Antennae with 15 articles. Pronotum slightly broader than long, semi-octogonal, anterior corners deflected downward, hind margin nearly straight. Hind margins of meso- and metanotum narrow, sinuated. Wings long, approx. half their length beyond extremity of abdomen.</p><table-wrap id="T2" position="float" orientation="portrait"><label>Table 2.</label><caption><p>Measurements (in mm) of <italic><tp:taxon-name><tp:taxon-name-part taxon-name-part-type="genus" reg="Anenteotermes">Anenteotermes</tp:taxon-name-part><tp:taxon-name-part taxon-name-part-type="species" reg="cherubimi">cherubimi</tp:taxon-name-part></tp:taxon-name></italic> male imagos (n = 6 from one colony).</p></caption><table id="TID0EUMAC" rules="all"><tbody><tr><th rowspan="1" colspan="1">Measurement</th><th rowspan="1" colspan="1">mean</th><th rowspan="1" colspan="1">SD</th></tr><tr><td rowspan="1" colspan="1">Head length to tip of labrum</td><td rowspan="1" colspan="1">0.685</td><td rowspan="1" colspan="1">0.023</td></tr><tr><td rowspan="1" colspan="1">Head length to anterior margin of postclypeus</td><td rowspan="1" colspan="1">0.513</td><td rowspan="1" colspan="1">0.008</td></tr><tr><td rowspan="1" colspan="1">Head width, maximum at eyes</td><td rowspan="1" colspan="1">0.591</td><td rowspan="1" colspan="1">0.013</td></tr><tr><td rowspan="1" colspan="1">Head, interocular width</td><td rowspan="1" colspan="1">0.447</td><td rowspan="1" colspan="1">0.011</td></tr><tr><td rowspan="1" colspan="1">Eye maximum diameter</td><td rowspan="1" colspan="1">0.183</td><td rowspan="1" colspan="1">0.005</td></tr><tr><td rowspan="1" colspan="1">Eye to head base distance</td><td rowspan="1" colspan="1">0.031</td><td rowspan="1" colspan="1">0.005</td></tr><tr><td rowspan="1" colspan="1">Ocellus maximum diameter</td><td rowspan="1" colspan="1">0.075</td><td rowspan="1" colspan="1">0.005</td></tr><tr><td rowspan="1" colspan="1">Ocellus to eye distance</td><td rowspan="1" colspan="1">0.017</td><td rowspan="1" colspan="1">0.003</td></tr><tr><td rowspan="1" colspan="1">Pronotum maximum length</td><td rowspan="1" colspan="1">0.407</td><td rowspan="1" colspan="1">0.007</td></tr><tr><td rowspan="1" colspan="1">Pronotum maximum width</td><td rowspan="1" colspan="1">0.515</td><td rowspan="1" colspan="1">0.018</td></tr><tr><td rowspan="1" colspan="1">Fore wing length from suture</td><td rowspan="1" colspan="1">5.89</td><td rowspan="1" colspan="1">0.08</td></tr><tr><td rowspan="1" colspan="1">Fore wing maximum width</td><td rowspan="1" colspan="1">1.51</td><td rowspan="1" colspan="1">0.06</td></tr><tr><td rowspan="1" colspan="1">Hind tibia length</td><td rowspan="1" colspan="1">0.523</td><td rowspan="1" colspan="1">0.009</td></tr><tr><td rowspan="1" colspan="1">Total length with wings</td><td rowspan="1" colspan="1">7.09</td><td rowspan="1" colspan="1">0.09</td></tr><tr><td rowspan="1" colspan="1">Total length without wings</td><td rowspan="1" colspan="1">3.92</td><td rowspan="1" colspan="1">0.16</td></tr></tbody></table></table-wrap></tp:treatment-sec><tp:treatment-sec sec-type="diagnosis" id="SECID0EYDAE"><title>Diagnosis.</title><p><italic><tp:taxon-name><tp:taxon-name-part taxon-name-part-type="genus" reg="Anenteotermes">Anenteotermes</tp:taxon-name-part><tp:taxon-name-part taxon-name-part-type="species" reg="cherubimi">cherubimi</tp:taxon-name-part></tp:taxon-name></italic> is the smallest soldierless termite worker in Africa (head width, HW), followed by <italic><tp:taxon-name><tp:taxon-name-part taxon-name-part-type="genus" reg="Acidnotermes">Acidnotermes</tp:taxon-name-part><tp:taxon-name-part taxon-name-part-type="species" reg="praus">praus</tp:taxon-name-part></tp:taxon-name></italic> (0.52 mm HW) and <italic><tp:taxon-name><tp:taxon-name-part taxon-name-part-type="genus" reg="Anenteotermes">An.</tp:taxon-name-part><tp:taxon-name-part taxon-name-part-type="species" reg="nanus">nanus</tp:taxon-name-part></tp:taxon-name></italic> (0.56 mm HW). The <abbrev xmlns:xlink="http://www.w3.org/1999/xlink" xlink:title="enteric valve armature" xlink:type="simple">EVA</abbrev> of <italic><tp:taxon-name><tp:taxon-name-part taxon-name-part-type="genus" reg="Anenteotermes">A.</tp:taxon-name-part><tp:taxon-name-part taxon-name-part-type="species" reg="cherubimi">cherubimi</tp:taxon-name-part></tp:taxon-name></italic> is very diagnostic and unlike that of any other termite species in having two broad and symmetrical pectinate paddles as opposed to two narrow paddles in other <italic><tp:taxon-name><tp:taxon-name-part taxon-name-part-type="genus" reg="Aneneteotermes">Aneneteotermes</tp:taxon-name-part></tp:taxon-name></italic> spp. or tri- and hexa-radial, or asymmetrical armature as in other soldierless genera.</p></tp:treatment-sec><tp:treatment-sec sec-type="comments" id="SECID0ERFAE"><title>Comments.</title><p><xref ref-type="bibr" rid="B7">Sands (1998)</xref> placed “<italic><tp:taxon-name><tp:taxon-name-part taxon-name-part-type="genus" reg="Anenteotermes">Anenteotermes</tp:taxon-name-part></tp:taxon-name></italic> new species” in this genus based on a well-developed mixed segment which is only shared in African soldierless workers by <italic><tp:taxon-name><tp:taxon-name-part taxon-name-part-type="genus" reg="Aderitotermes">Aderitotermes</tp:taxon-name-part></tp:taxon-name></italic> and <italic><tp:taxon-name><tp:taxon-name-part taxon-name-part-type="genus" reg="Adaiphrotermes">Adaiphrotermes</tp:taxon-name-part></tp:taxon-name></italic> (<xref ref-type="bibr" rid="B5">Sands 1972</xref>). Of these three genera, only <italic><tp:taxon-name><tp:taxon-name-part taxon-name-part-type="genus" reg="Anenteotermes">Anenteotermes</tp:taxon-name-part></tp:taxon-name></italic> contain species with a single pair of sclerotized EV extensions penetrating into P3. The <italic><tp:taxon-name><tp:taxon-name-part taxon-name-part-type="genus" reg="Anenteotermes">Anenteotermes</tp:taxon-name-part></tp:taxon-name></italic> worker key in <xref ref-type="bibr" rid="B5">Sands (1972</xref>, p. 194) can accom<!--PageBreak-->modate <italic><tp:taxon-name><tp:taxon-name-part taxon-name-part-type="genus" reg="Anenteotermes">An.</tp:taxon-name-part><tp:taxon-name-part taxon-name-part-type="species" reg="cherubimi">cherubimi</tp:taxon-name-part></tp:taxon-name></italic> by inserting a new couplet three as follows and renumbering the subsequent couplets:</p><fig id="F5" position="float" orientation="portrait"><label>Figure 5.</label><caption><p>Male imago of <italic><tp:taxon-name><tp:taxon-name-part taxon-name-part-type="genus" reg="Anenteotermes">Anenteotermes</tp:taxon-name-part><tp:taxon-name-part taxon-name-part-type="species" reg="cherubimi">cherubimi</tp:taxon-name-part></tp:taxon-name></italic> sp. n. <bold>A</bold> dorsal view <bold>B</bold> dorsal nota <bold>C</bold> dorsal <bold>D</bold> lateral view of head.</p></caption><graphic xmlns:xlink="http://www.w3.org/1999/xlink" xlink:href="zookeys-793-053-g005.jpg" position="float" orientation="portrait" xlink:type="simple" id="oo_238632.jpg"/></fig></tp:treatment-sec><ref-list><ref id="B7"><mixed-citation xmlns:xlink="http://www.w3.org/1999/xlink" xlink:type="simple"><person-group><name name-style="western"><surname>Sands</surname><given-names>WA</given-names></name></person-group> (<year>1998</year>) <source>The Identification of Worker Castes of Termite Genera from Soils of Africa and the Middle East.</source><publisher-name>CAB International</publisher-name>, <publisher-loc>Kent</publisher-loc>, <size units="page">500 pp</size>.</mixed-citation></ref><ref id="B5"><mixed-citation xmlns:xlink="http://www.w3.org/1999/xlink" xlink:type="simple"><person-group><name name-style="western"><surname>Sands</surname><given-names>WA</given-names></name></person-group> (<year>1972</year>) <article-title>The soldierless termites of Africa (<tp:taxon-name><tp:taxon-name-part taxon-name-part-type="order">Isoptera</tp:taxon-name-part></tp:taxon-name>: <tp:taxon-name><tp:taxon-name-part taxon-name-part-type="family">Termitidae</tp:taxon-name-part></tp:taxon-name>). Bulletin of the British Museum (Natural History) Entomology (Suppl.</article-title><source>)</source><volume>18</volume>: <fpage>1</fpage>–<lpage>244</lpage>.</mixed-citation></ref></ref-list></tp:taxon-treatment>
